# Supplementary material for: A Novel Photoluminescent Ag/Cu Cluster Exhibits a Chromic Photoluminescence Response towards Volatile Organic Vapors
Source: Molecules. 2023 Jan 27;28(3):1257. doi: 10.3390/molecules28031257 (PMC9921385; doi:10.3390/molecules28031257)
Supplement: Supplementary file 1 [file molecules-28-01257-s001.zip]

Archive with 1 entries (1 files):
- molecules-2151837-supplementary.pdf
